# Supplementary material for: Ramosin: The First Antibacterial Peptide Identified on Bolitoglossa ramosi Colombian Salamander
Source: Pharmaceutics. 2022 Nov 23;14(12):2579. doi: 10.3390/pharmaceutics14122579 (PMC9782819; doi:10.3390/pharmaceutics14122579)
Supplement: Supplementary file 1 [file pharmaceutics-14-02579-s001.zip]

Archive with 1 entries (1 files):
- pharmaceutics-2013208-supplementary.pdf
